# Supplementary material for: A systematic review of AI literacy scales
Source: NPJ Sci Learn. 2024 Aug 6;9:50. doi: 10.1038/s41539-024-00264-4 (PMC11303566; doi:10.1038/s41539-024-00264-4)
Supplement: Supplementary file 2 — Supplementary Data 1 [file 41539_2024_264_MOESM2_ESM.xlsx]

## Sheet: RoB
Score: V= very good; A = adequate; D = doubtful; I = inadequate; N= not applicable
content validity		Carolus et al.	Celik	Chan & Zhou	Çelebi et al.	Ghalibaf et al. (revalidation)	Hornberger et al.	Hwang et al.	Karaca et al.	Kim & Lee	Laupichler et al.	Laupichler et al. (1st revalidation)	Laupichler et al. (2nd revalidation)	Lee & Park	Morales-García et al.	Ng et al.	Pinski & Belian	Polatgil & Güler	Soto-Sanfiel et al. (true/false format)	Soto-Sanfiel et al. (Likert scale format)	Wang et al.	Wang & Chuang	Yılmaz & Yılmaz	Zhang et al.
2a. Asking patient about relevance
1	Was an appropriate method used to ask patients whether each item is relevant for their experience with the condition?	I	I	I	N	N	A	I	A	D	I	N	N	V	I	A	A	D	I	I	I	I	I	V
2	Was each item tested in an appropriate number of patients?	I	I	I	N	N	A	I	D	A	I	N	N	V	I	V	D	V	I	I	I	I	I	A
3	Were skilled group moderators/interviewers used?	I	I	I	N	N	A	I	D	D	I	N	N	A	I	A	N	D	I	I	I	I	I	A
4	Were the group meetings or interviews based on an appropriate topic or interview guide?	I	I	I	N	N	A	I	D	D	I	N	N	A	I	A	N	D	I	I	I	I	I	A
5	Were the group meetings or interviews recorded and transcribed verbatim?	I	I	I	N	N	D	I	D	D	I	N	N	A	I	A	N	D	I	I	I	I	I	A
6	Was an appropriate approach used to analyse the data?	I	I	I	N	N	D	I	D	D	I	N	N	A	I	A	A	D	I	I	I	I	I	A
7	Were at least two researchers involved in the analysis?	I	I	I	N	N	D	I	D	D	I	N	N	A	I	A	A	D	I	I	I	I	I	A
	SUBTOTAL QUALITY OF RELEVANCE STUDY Lowest score of items 1-7	I	I	I	N	N	D	I	D	D	I	N	N	A	I	A	D	D	I	I	I	I	I	A
2b. Asking patients about comprehensiveness
8	Was an appropriate method used for assessing the comprehensiveness of the PROM?	I	I	I	N	N	A	I	A	D	I	N	N	V	I	A	A	D	I	I	I	I	I	V
9	Was each item tested in an appropriate number of patients?	I	I	I	N	N	A	I	D	A	I	N	N	V	I	V	D	V	I	I	I	I	I	A
10	Were skilled group moderators/interviewers used?	I	I	I	N	N	A	I	D	D	I	N	N	A	I	A	N	D	I	I	I	I	I	A
11	Were the group meetings or interviews based on an appropriate topic or interview guide?	I	I	I	N	N	A	I	D	D	I	N	N	A	I	A	N	D	I	I	I	I	I	A
12	Were the group meetings or interviews recorded and transcribed verbatim?	I	I	I	N	N	D	I	D	D	I	N	N	A	I	A	N	D	I	I	I	I	I	A
13	Was an appropriate approach used to analyse the data?	I	I	I	N	N	D	I	D	D	I	N	N	A	I	A	A	D	I	I	I	I	I	A
14	Were at least two researchers involved in the analysis?	I	I	I	N	N	D	I	D	D	I	N	N	A	I	A	A	D	I	I	I	I	I	A
	SUBTOTAL QUALITY OF COMPREHENSIVENESS STUDY Lowest score of items 8-14	I	I	I	N	N	D	I	D	D	I	N	N	A	I	A	D	D	I	I	I	I	I	A
2c. Asking patients about comprehensibility
15	Was an appropriate qualitative method used for assessing the comprehensibility of the PROM instructions, items, response options, and recall period?	I	I	I	N	N	A	I	A	D	I	N	N	V	I	A	A	D	I	I	I	I	I	V
16	Was each item tested in an appropriate number of patients?	I	I	I	N	N	A	I	D	A	I	N	N	V	I	V	D	V	I	I	I	I	I	A
17	Were skilled group moderators/interviewers used?	I	I	I	N	N	A	I	D	D	I	N	N	A	I	A	N	D	I	I	I	I	I	A
18	Were the group meetings or interviews based on an appropriate topic or interview guide?	I	I	I	N	N	A	I	D	D	I	N	N	A	I	A	N	D	I	I	I	I	I	A
19	Were the group meetings or interviews recorded and transcribed verbatim?	I	I	I	N	N	D	I	D	D	I	N	N	A	I	A	N	D	I	I	I	I	I	A
20	Was an appropriate approach used to analyse the data?	I	I	I	N	N	D	I	D	D	I	N	N	A	I	A	A	D	I	I	I	I	I	A
21	Were at least two researchers involved in the analysis?	I	I	I	N	N	D	I	D	D	I	N	N	A	I	A	A	D	I	I	I	I	I	A
	SUBTOTAL QUALITY OF COMPREHENSIBILITY STUDY Lowest score of items 15-21	I	I	I	N	N	D	I	D	D	I	N	N	A	I	A	D	D	I	I	I	I	I	A
2d. Asking professionals about relevance
22	Was an appropriate method used to ask professionals whether each item is relevant for the construct of interest?	D	D	I	N	N	A	I	A	D	V	N	N	V	A	A	V	D	D	D	A	D	I	V
23	Were professionals from all relevant disciplines included?	D	A	I	N	N	D	I	D	D	V	N	N	V	A	A	A	D	D	D	D	D	I	V
24	Was each item tested in an appropriate number of professionals?	D	D	I	N	N	D	I	A	A	V	N	N	V	D	V	A	D	D	D	D	A	I	V
25	Was an appropriate approach used to analyse the data?	D	D	I	N	N	D	I	D	D	V	N	N	V	A	A	D	D	D	D	D	D	I	A
26	Were at least two researchers involved in the analysis?	V	A	I	N	N	D	I	D	D	V	N	N	V	A	A	A	D	D	D	D	D	I	A
	SUBTOTAL QUALITY OF RELEVANCE STUDY Lowest score of items 22-26	D	D	I	N	N	D	I	D	D	V	N	N	V	D	A	D	D	D	D	D	D	I	A
2e. Asking professionals about comprehensiveness
27	Was an appropriate method used for assessing the comprehensiveness of the PROM?	D	D	I	N	N	A	I	A	D	V	N	N	V	A	A	V	D	D	D	A	D	I	V
28	Were professionals from all relevant disciplines included?	D	A	I	N	N	D	I	D	D	V	N	N	V	A	A	A	D	D	D	D	D	I	V
29	Was each item tested in an appropriate number of professionals?	D	D	I	N	N	D	I	A	A	V	N	N	V	D	V	A	D	D	D	D	A	I	V
30	Was an appropriate approach used to analyse the data?	D	D	I	N	N	D	I	D	D	V	N	N	V	A	A	D	D	D	D	D	D	I	A
31	Were at least two researchers involved in the analysis?	V	D	I	N	N	D	I	D	D	V	N	N	V	A	A	A	D	D	D	D	D	I	A
	SUBTOTAL QUALITY OF COMPREHENSIVENESS STUDY Lowest score of items 27-31	D	D	I	N	N	D	I	D	D	V	N	N	V	D	A	D	D	D	D	D	D	I	A
structural validity
	unidimensionality or structural validity?
1	For CTT: Was exploratory or confirmatory factor analysis performed?	V	V	V	V	V	N	V	V	V	V	N	V	V	V	V	V	V	V	V	V	V	V	N
2	For IRT/Rasch: does the chosen model fit to the research question?	N	N	N	N	N	V	N	N	N	N	N	N	N	N	N	N	N	N	N	N	N	N	V
3	Was the sample size included in the analysis adequate?	V	V	V	V	V	V	V	V	V	V	N	V	V	V	V	I	V	V	V	V	V	V	A
4	Were there any other important flaws?	V	V	V	V	V	V	V	V	V	V	N	V	V	V	V	V	V	V	V	V	V	V	V
	TOTAL Lowest score of items 1-4	V	V	V	V	V	V	V	V	V	V	N	V	V	V	V	I	V	V	V	V	V	V	V
internal consistency
1	Was an internal consistency statistic calculated for each unidimensional (sub)scale separately?	V	V	V	V	V	N	V	V	V	V	V	V	V	V	V	V	V	V	V	V	V	V	N
2	For continuous scores: Was Cronbach’s alpha or omega calculated?	V	V	V	V	V	V	V	V	V	V	V	V	V	V	V	V	V	V	V	V	V	V	V
3	For dichotomous scores: Was Cronbach’s alpha or KR-20 calculated?	N	N	N	N	N	N	N	N	N	N	N	N	N	N	N	N	N	N	N	N	N	N	N
4	For IRT-based scores: Was standard error of the theta (SE (θ)) or reliability coefficient of estimated latent trait value (index of (subject or item) separation) calculated?	N	N	N	N	N	V	N	N	N	N	N	N	N	N	N	N	N	N	N	N	N	N	V
5	Were there any other important flaws?	V	V	V	V	V	V	V	V	V	V	V	V	V	V	V	V	V	V	V	V	V	V	V
	TOTAL Lowest score of items 1-5	V	V	V	V	V	V	V	V	V	V	V	V	V	V	V	V	V	V	V	V	V	V	V
measurement invariance
1	Were the samples similar for relevant characteristics except for the group variable?	N	N	N	N	N	N	N	V	N	N	N	N	N	V	N	N	N	N	N	N	N	N	N
2	Was an adequate approach used to analyse the data?	N	N	N	N	N	N	N	V	N	N	N	N	N	V	N	N	N	N	N	N	N	N	N
3	Was the sample size included in the analysis adequate?	N	N	N	N	N	N	N	V	N	N	N	N	N	V	N	N	N	N	N	N	N	N	N
4	Were there any other important flaws?	N	N	N	N	N	N	N	V	N	N	N	N	N	V	N	N	N	N	N	N	N	N	N
	TOTAL Lowest score of items 1-4	N	N	N	N	N	N	N	V	N	N	N	N	N	V	N	N	N	N	N	N	N	N	N
cross-cultural validity
1	Were the samples similar for relevant characteristics except for the group variable?	N	N	N	N	N	N	N	N	N	N	N	N	N	N	N	N	N	N	N	N	N	N	N
2	Was an adequate approach used to analyse the data?	N	N	N	N	N	N	N	N	N	N	N	N	N	N	N	N	N	N	N	N	N	N	N
3	Was the sample size included in the analysis adequate?	N	N	N	N	N	N	N	N	N	N	N	N	N	N	N	N	N	N	N	N	N	N	N
4	Were there any other important flaws?	N	N	N	N	N	N	N	N	N	N	N	N	N	N	N	N	N	N	N	N	N	N	N
	TOTAL Lowest score of items 1-4	N	N	N	N	N	N	N	N	N	N	N	N	N	N	N	N	N	N	N	N	N	N	N
reliability
1	Were patients stable in the interim period on the construct to be measured?	N	N	N	N	N	N	N	N	N	N	N	N	N	N	N	N	V	N	N	N	N	V	N
2	Was the time interval appropriate?	N	N	N	N	N	N	N	N	N	N	N	N	N	N	N	N	V	N	N	N	N	V	N
3	Were the test conditions similar for the measurements? e.g. type of administration, environment, instructions	N	N	N	N	N	N	N	N	N	N	N	N	N	N	N	N	A	N	N	N	N	A	N
4	For continuous scores: Was an intraclass correlation coefficient (ICC) calculated?	N	N	N	N	N	N	N	N	N	N	N	N	N	N	N	N	A	N	N	N	N	D	N
5	For dichotomous/nominal/ordinal scores: Was kappa calculated?	N	N	N	N	N	N	N	N	N	N	N	N	N	N	N	N	N	N	N	N	N	N	N
6	For ordinal scores: Was a weighted kappa calculated?	N	N	N	N	N	N	N	N	N	N	N	N	N	N	N	N	N	N	N	N	N	N	N
7	For ordinal scores: Was the weighting scheme described? e.g. linear, quadratic	N	N	N	N	N	N	N	N	N	N	N	N	N	N	N	N	N	N	N	N	N	N	N
8	Were there any other important flaws?	N	N	N	N	N	N	N	N	N	N	N	N	N	N	N	N	V	N	N	N	N	V	N
	TOTAL Lowest score of items 1-8	N	N	N	N	N	N	N	N	N	N	N	N	N	N	N	N	A	N	N	N	N	D	N
measurement error
1	Were patients stable in the interim period on the construct to be measured?	N	N	N	N	N	N	N	N	N	N	N	N	N	N	N	N	N	N	N	N	N	N	N
2	Was the time interval appropriate?	N	N	N	N	N	N	N	N	N	N	N	N	N	N	N	N	N	N	N	N	N	N	N
3	Were the test conditions similar for the measurements? e.g. type of administration, environment, instructions	N	N	N	N	N	N	N	N	N	N	N	N	N	N	N	N	N	N	N	N	N	N	N
4	For continuous scores: Was the Standard Error of Measurement (SEM), Smallest Detectable Change (SDC) or Limits of Agreement (LoA) calculated?	N	N	N	N	N	N	N	N	N	N	N	N	N	N	N	N	N	N	N	N	N	N	N
5	For dichotomous/nominal/ordinal scores: Was the percentage (positive and negative) agreement calculated?	N	N	N	N	N	N	N	N	N	N	N	N	N	N	N	N	N	N	N	N	N	N	N
6	Were there any other important flaws?	N	N	N	N	N	N	N	N	N	N	N	N	N	N	N	N	N	N	N	N	N	N	N
	TOTAL Lowest score of items 1-6	N	N	N	N	N	N	N	N	N	N	N	N	N	N	N	N	N	N	N	N	N	N	N
hypotheses testing for construct validity
9a. Comparison with other outcome measurement instruments (convergent validity)
1	Is it clear what the comparator instrument(s) measure(s)?	V	N	N	N	N	V	N	N	V	N	N	N	N	N	N	N	N	V	V	V	V	N	N
2	Were the measurement properties of the comparator instrument(s) adequate?	V	N	N	N	N	V	N	N	V	N	N	N	N	N	N	N	N	V	V	V	V	N	N
3	Was the statistical method appropriate for the hypotheses to be tested?	V	N	N	N	N	V	N	N	V	N	N	N	N	N	N	N	N	V	V	V	V	N	N
4	Were there any other important flaws?	V	N	N	N	N	V	N	N	V	N	N	N	N	N	N	N	N	V	V	V	V	N	N
	TOTAL Lowest score of items 1-4	V	N	N	N	N	V	N	N	V	N	N	N	N	N	N	N	N	V	V	V	V	N	N
9b. Comparison between subgroups (discriminative or known-groups validity)
5	Was an adequate description provided of important characteristics of the subgroups?	N	N	N	N	N	V	N	N	N	N	N	V	V	N	N	N	N	V	V	N	N	N	N
6	Was the statistical method appropriate for the hypotheses to be tested?	N	N	N	N	N	V	N	N	N	N	N	V	V	N	N	N	N	V	V	N	N	N	N
7	Were there any other important flaws?	N	N	N	N	N	V	N	N	N	N	N	V	V	N	N	N	N	V	V	N	N	N	N
	TOTAL Lowest score of items 5-7	N	N	N	N	N	V	N	N	N	N	N	V	V	N	N	N	N	V	V	N	N	N	N
responsiveness
10a. Criterion approach (i.e. comparison to a gold standard)
1	For continuous scores: Were correlations between change scores, or the area under the Receiver Operator Curve (ROC) curve calculated?	N	N	N	N	N	N	N	N	N	N	N	N	N	N	N	N	N	N	N	N	N	N	N
2	For dichotomous scales: Were sensitivity and specificity (changed versus not changed) determined?	N	N	N	N	N	N	N	N	N	N	N	N	N	N	N	N	N	N	N	N	N	N	N
3	Were there any other important flaws?	N	N	N	N	N	N	N	N	N	N	N	N	N	N	N	N	N	N	N	N	N	N	N
	TOTAL Lowest score of items 1-3	N	N	N	N	N	N	N	N	N	N	N	N	N	N	N	N	N	N	N	N	N	N	N
10b. Construct approach (i.e. hypotheses testing; comparison with other outcome measurement instruments)
4	Is it clear what the comparator instrument(s) measure(s)?	N	N	N	N	N	N	N	N	N	N	N	N	N	N	N	N	N	N	N	N	N	N	N
5	Were the measurement properties of the comparator instrument(s) adequate?	N	N	N	N	N	N	N	N	N	N	N	N	N	N	N	N	N	N	N	N	N	N	N
6	Was the statistical method appropriate for the hypotheses to be tested?	N	N	N	N	N	N	N	N	N	N	N	N	N	N	N	N	N	N	N	N	N	N	N
7	Were there any other important flaws?	N	N	N	N	N	N	N	N	N	N	N	N	N	N	N	N	N	N	N	N	N	N	N
	TOTAL Lowest score of items 4-7	N	N	N	N	N	N	N	N	N	N	N	N	N	N	N	N	N	N	N	N	N	N	N
10c. Construct approach: (i.e. hypotheses testing: comparison between subgroups)
8	Was an adequate description provided of important characteristics of the subgroups?	N	N	N	N	N	N	N	N	N	N	N	N	N	N	N	N	N	N	N	N	N	N	N
9	Was the statistical method appropriate for the hypotheses to be tested?	N	N	N	N	N	N	N	N	N	N	N	N	N	N	N	N	N	N	N	N	N	N	N
10	Were there any other important flaws?	N	N	N	N	N	N	N	N	N	N	N	N	N	N	N	N	N	N	N	N	N	N	N
	TOTAL Lowest score of items 8-10	N	N	N	N	N	N	N	N	N	N	N	N	N	N	N	N	N	N	N	N	N	N	N
10d. Construct approach: (i.e. hypotheses testing: before and after intervention)
11	Was an adequate description provided of the intervention given?	N	N	N	N	N	N	N	N	N	N	V	N	N	N	N	N	N	N	N	N	N	N	V
12	Was the statistical method appropriate for the hypotheses to be tested?	N	N	N	N	N	N	N	N	N	N	V	N	N	N	N	N	N	N	N	N	N	N	V
13	Were there any other important flaws?	N	N	N	N	N	N	N	N	N	N	V	N	N	N	N	D	N	N	N	N	N	N	V
	TOTAL Lowest score of items 11-13	N	N	N	N	N	N	N	N	N	N	V	N	N	N	N	D	N	N	N	N	N	N	V
notes		target population not part of content validation; measurement invariance, reliability, measurement error, and responsiveness not tested	target population not part of content validation; measurement invariance, reliability, measurement error, construct validity, and responsiveness not tested	does not specify how content validation was performed apart from a fact that a "pilot study" was performed. Did not respond to my inquiry.	while the study confirms the usability of the scale for the Turkish context, no direct test for cross-cultural validity was performed	while the study confirms the usability of the scale for the Persian context, no direct test for cross-cultural validity was performed	doubtful methods for content validation, measurement invariance, reliability, measurement error, and responsiveness not tested	target population and professionals not part of content validation; measurement invariance, reliability, measurement error, construct validity, and responsiveness not tested	doubtful methods for content validation, measurement invariance, reliability, measurement error, construct validity, and responsiveness not tested	doubtful methods for content validation, measurement invariance, reliability, measurement error, and responsiveness not tested	target population not part of content validation; measurement invariance, reliability, measurement error, construct validity, and responsiveness not tested	while the study confirms the usability of the scale for the German context, no direct test for cross-cultural validity was performed, small sample size	the study develops the scale for the medical students' context and confirms its construct validity	adequate methods for content validation, measurement invariance, reliability, measurement error, and responsiveness not tested	target population not part of content validation; reliability, measurement error, construct validity, and responsiveness not tested	adequte methods for content validation; responsiveness tested only on a limited pilot sample and not with the final form of the scale; measurement invariance, reliability, and measurement error not tested	small sample size; measurement invariance, reliability, measurement error, construct validity, and responsiveness not tested	while the study confirms the usability of the scale for the Turkish context, no direct test for cross-cultural validity was performed; doubtful methods for content validation; adequate methods for testing reliability but small sample size	doubtful methods for content validation, measurement invariance, reliability, measurement error, and responsiveness not tested	doubtful methods for content validation, measurement invariance, reliability, measurement error, and responsiveness not tested	target population not part of content validation; measurement invariance, reliability, measurement error, and responsiveness not tested	target population not part of content validation; measurement invariance, reliability, measurement error, and responsiveness not tested; convergent validity not tested with COSMIN standards of comparing the outcomes with other outcome measurement	snowball sample and doubtful methods for reliability testing with small sample size	adequate methods for content validation and structural validity (due to smaller than recommended sample size for 2PL model), good evidence for responsiveness measued by pre-test-post-test design, measurement invariance, reliability, and measurement error not tested

## Sheet: good measurement properties
Score: + = sufficient; - = insufficient; ? = indeterminate
content validity		Carolus et al.	Celik	Chan & Zhou	Çelebi et al.	Ghalibaf et al. (replication)	Hornberger et al.	Hwang et al.	Karaca et al.	Kim & Lee	Laupichler et al.	Laupichler et al. (1st replication)	Laupichler et al. (2nd replication)	Lee & Park	Morales-García et al.	Ng et al.	Pinski & Belian	Polatgil & Güler	Soto-Sanfiel et al. (true/false format)	Soto-Sanfiel et al. (Likert scale format)	Wang et al.	Wang & Chuang	Yılmaz & Yılmaz	Zhang et al.
Relevance
1	Are the included items relevant for the construct of interest?	+	+	?			+	+	+	+	+			+	+	+	+	+	+	+	+	+	?	+
2	Are the included items relevant for the target population of interest?	+	+	?			+	+	+	+	+			+	+	+	+	+	+	+	+	+	?	+
3	Are the included items relevant for the context of use of interest?	+	+	?			+	+	+	+	+			+	+	+	+	+	+	+	+	+	?	+
4	Are the response options appropriate?	+	+	?			+	+	+	+	+			+	+	+	+	+	+	+	+	+	?	+
5	Is the recall period appropriate?	+	+	?			+	+	+	+	+			+	+	+	+	+	+	+	+	+	?	+
	RELEVANCE RATING (+ / - / ± / ?)	+	+	?			+	+	+	+	+			+	+	+	+	+	+	+	+	+	?	+
Comprehensiveness
6	Are all key concepts included?	+	+	?			+	+	+	+	+			+	+	+	+	+	+	+	+	+	?	+
	COMPREHENSIVENESS RATING (+ / - / ± / ?)	+	+	?			+	+	+	+	+			+	+	+	+	+	+	+	+	+	?	+
Comprehensibility
7	Are the PROM instructions understood by the population of interest as intended?	?	?	?			+	?	+	+	?			+	?	+	+	+	?	?	?	?	?	+
8	Are the PROM items and response options understood by the population of interest as intended?	?	?	?			+	?	+	+	?			+	?	+	+	+	?	?	?	?	?	+
9	Are the PROM items appropriately worded?	+	+	?			+	?	+	+	+			+	+	+	+	+	+	+	+	+	?	+
10	Do the response options match the question?	+	+	?			+	+	+	+	+			+	+	+	+	+	+	+	+	+	?	+
	COMPREHENSIBILITY RATING (+ / - / ± / ?)	?	?	?			+	?	+	+	?			+	?	+	+	+	?	?	?	?	?	+
	CONTENT VALIDITY RATING (+ / - / ± / ?)	?	?	?			+	?	+	+	?			+	?	+	+	+	?	?	?	?	?	+
Structural validity	for +: CTT: CFA: CFI or TLI or comparable measure >0.95 OR RMSEA <0.06 OR SRMS <0.08 IRT/Rasch: No violation of unidimensionality: CFI or TLI or comparable measure >0.95 OR RMSEA <0.06 OR SRMS <0.08 AND no violation of local independence: residual correlations among the items after controlling for the dominant factor <0.20 OR Q3's <0.37 AND no violation of monotonicity: adequate looking graphs OR…	+	+	+	+	+	+	+	+	+	+		+	+	+	+	+	+	±	±	+	+	+	+
Internal consistency	for +: At least low evidence for sufficient structural validity AND Cronbach's alpha(s) ≥0.70 for each unidimensional scale or subscale; for -: At least low evidence for sufficient structural validity AND Cronbach's alpha(s) <0.70 for each unidimensional scale or subscale; for ?: Criteria for “At least low evidence for sufficient structural validity” not met	+	+	+	+	+	+	+	+	+	+	+	+	+	+	+	+	+	±	±	+	+	+	+
Measurement invariance	for +: No important differences found between group factors (such as age, gender, language) in multiple group factor analysis OR no important DIF for group factors (McFadden's R2 <0.02); for -: Important differences between group factors OR DIF was found; for ?: No multiple group factor analysis OR DIF analysis performed	?	?	?	?	?	?	?	+	?	?	?	?	?	+	?	?	?	?	?	?	?	?	?
Cross-cultural validity	for +: No important differences found between group factors (such as age, gender, language) in multiple group factor analysis OR no important DIF for group factors (McFadden's R2 <0.02); for -: Important differences between group factors OR DIF was found; for ?: No multiple group factor analysis OR DIF analysis performed	?	?	?	?	?	?	?	?	?	?			?	?	?	?	?	?	?	?	?	?	?
Reliability	for +: ICC or weighted Kappa ≥0.70; for -: ICC or weighted Kappa <0.70; for ?: ICC or weighted Kappa not reported	?	?	?	?	?	?	?	?	?	?			?	?	?	?	+	?	?	?	?	+	?
Measurement error	for +: SDC or LoA < MIC; for -: SDC or LoA > MIC; for ?: MIC not defined	?	?	?	?	?	?	?	?	?	?			?	?	?	?	?	?	?	?	?	?	?
Construct validity	for +: The result is in accordance with the hypothesis; for -: The result is not in accordance with the hypothesis; for ?: No hypothesis defined (by the review team)	+	?	?	?	?	+	+	?	+	?		+	+	?	?	?	?	+	+	+	?	?	?
Responsiveness	for +: The result is in accordance with the hypothesis OR AUC ≥ 0.70; for -: The result is not in accordance with the hypothesis OR AUC < 0.70; for ?: No hypothesis defined (by the review team)	?	?	?	?	?	?	?	?	?	?	+		?	?	?	?	?	?	?	?	?	?	+
